# Supplementary material for: Determining the Affinity and Kinetics of Small Molecule Inhibitors of Galectin-1 Using Surface Plasmon Resonance
Source: Int J Mol Sci. 2024 Jun 18;25(12):6704. doi: 10.3390/ijms25126704 (PMC11203799; doi:10.3390/ijms25126704)
Supplement: Supplementary file 1 [file ijms-25-06704-s001.zip]

Archive with 1 entries (1 files):
- ijms-2989282-supplementary.pdf
